# Supplementary material for: Efficacy of parathyroid autotransplantation in endoscopic total thyroidectomy with CLND
Source: Front Endocrinol (Lausanne). 2023 Jun 27;14:1193851. doi: 10.3389/fendo.2023.1193851 (PMC10334188; doi:10.3389/fendo.2023.1193851)
Supplement: Supplementary file 1 [file Table_1.xlsx]

## Sheet: Sheet1
Grouping	Grouping	Pre-op Ca2+	Post 1 day	Post 3 day	Post 1 week	Post 1 month	Post 3 month	Post 6 month		Pre-op PTH	Post 1 day	Post 3 day	Post 1 week	Post 1 month	Post 3 month	Post 6 month	1	central lymph node dissection	positive lymph nodes
transplantation group	1	2.36	2.37	2.22	2.13	2.28	2.32	2.26		63	16	11	33	49	43	53	1	7	2
transplantation group	1	2.17	2.33	2.2	2.29	2.26	2.39	2.35		69	23	23	24	48	39	55	1	5	1
transplantation group	1	2.25	2.25	2.21	2.3	2.21	2.28	2.38		39	15	17	29	24	52	45	1	5	1
transplantation group	1	2.37	2.06	2.07	2.37	2.21	2.2	2.32		71	13	18	26	48	75	59	1	12	2
transplantation group	1	2.46	2.19	2.08	2.18	2.31	2.41	2.38		76	16	18	29	37	78	56	1	6	1
transplantation group	1	2.36	2.16	2.13	2.19	2.15	2.33	2.29		59	13	19	28	47	50	68	1	7	4
transplantation group	1	2.35	2.3	2.07	2.23	2.21	2.32	2.34		47	22	22	23	35	74	31	1	8	7
transplantation group	1	2.41	2.26	2.26	2.19	2.17	2.28	2.31		79	18	19	30	41	53	57	1	12	4
transplantation group	1	2.27	2.13	2.17	2.24	2.2	2.3	2.3		86	15	15	23	61	54	76	1	7	3
transplantation group	1	2.35	2.1	2.07	2.21	2.18	2.25	2.3		42	19	11	21	58	34	29	1	12	4
transplantation group	1	2.29	2.23	2.1	2.34	2.24	2.25	2.34		88	18	15	29	33	46	79	1	3	3
transplantation group	1	2.32	2.39	2.18	2.24	2.23	2.42	2.32		64	12	17	25	48	53	41	1	10	3
transplantation group	1	2.32	2.29	2.17	2.14	2.31	2.32	2.3		59	7	24	35	75	56	50	1	6	1
transplantation group	1	2.16	2.05	2.08	2.2	2.24	2.34	2.36		52	18	17	19	75	77	70	1	10	4
transplantation group	1	2.44	2.16	2.26	2.24	2.28	2.2	2.3		47	15	10	28	30	44	23	1	11	1
transplantation group	1	2.43	2.47	2.06	2.12	2.32	2.36	2.27		47	21	20	19	15	24	33	1	10	2
transplantation group	1	2.5	1.94	2.1	2.26	2.2	2.4	2.26		36	26	16	16	56	31	17	1	6	2
transplantation group	1	2.2	2.11	2.16	2.18	2.29	2.34	2.25		71	17	15	20	33	44	36	1	10	4
transplantation group	1	2.32	2.19	2.01	2.17	2.24	2.32	2.27		62	18	19	36	76	51	83	1	10	2
transplantation group	1	2.2	2.15	2.21	2.21	2.34	2.37	2.32		80	12	16	27	52	61	72	1	8	2
transplantation group	1	2.39	2.11	2.27	2.25	2.23	2.31	2.31		47	21	14	42	31	59	41	1	7	5
transplantation group	1	2.29	2.11	2.23	2.14	2.11	2.34	2.33		69	10	14	19	67	51	57	1	10	4
transplantation group	1	2.19	2.18	1.99	2.25	2.24	2.2	2.24		60	20	22	23	36	46	28	1	8	6
transplantation group	1	2.38	2.19	2.09	2.21	2.19	2.38	2.36		60	17	26	20	45	58	50	1	6	1
transplantation group	1	2.3	2.29	2.14	2.26	2.13	2.31	2.34		42	16	18	31	22	64	55	1	15	6
transplantation group	1	2.27	2.31	2.18	2.11	2.31	2.38	2.35		51	17	18	28	23	67	73	1	8	2
transplantation group	1	2.24	2.12	2.01	2.27	2.15	2.3	2.25		58	14	18	42	52	38	88	1	14	2
transplantation group	1	2.41	2.07	2.17	2.15	2.21	2.23	2.31		49	25	16	25	22	41	52	1	17	4
transplantation group	1	2.37	2.23	2.11	2.21	2.26	2.23	2.31		83	19	14	29	37	44	49	1	13	2
transplantation group	1	2.5	2.11	2.13	2.23	2.19	2.33	2.35		52	15	29	16	76	26	39	1	16	5
transplantation group	1	2.31	2.2	2.33	2.31	2.24	2.35	2.25		68	14	14	33	47	40	63	1	10	3
transplantation group	1	2.27	2.25	2.24	2.17	2.31	2.33	2.25		53	12	16	27	32	42	43	1	8	5
transplantation group	1	2.24	1.88	2.13	2.05	2.24	2.35	2.31		56	23	23	24	46	91	60	1	11	3
transplantation group	1	2.51	2.34	2.14	2.24	2.24	2.32	2.41		61	15	24	29	49	53	69	1	13	4
transplantation group	1	2.18	2.21	2.15	2.22	2.27	2.42	2.37		75	14	17	16	31	50	49	1	8	2
transplantation group	1	2.3	2.09	2.12	2.24	2.18	2.35	2.31		62	17	22	26	60	39	56	1	16	2
transplantation group	1	2.4	2.23	2.14	2.17	2.37	2.2	2.32		70	11	25	16	62	31	70	1	5	3
transplantation group	1	2.4	2.01	2.2	2.2	2.2	2.18	2.28		59	20	22	21	43	59	74	1	13	6
transplantation group	1	2.42	2.21	2.24	2.18	2.27	2.28	2.36		65	22	23	29	62	23	37	1	8	6
transplantation group	1	2.38	2.17	2.2	2.18	2.22	2.32	2.37		68	25	26	32	67	43	38	1	3	0
transplantation group	1	2.32	2.18	2.19	2.2	2.27	2.45	2.28		30	9	9	37	69	46	48	1	9	2
transplantation group	1	2.28	1.98	2.23	2.16	2.26	2.33	2.26		53	13	17	10	32	58	54	1	11	6
transplantation group	1	2.33	2.26	2.26	2.2	2.34	2.29	2.3		18	17	25	37	58	54	32	1	12	5
transplantation group	1	2.25	2.08	2.25	2.3	2.33	2.38	2.33		45	9	20	16	63	44	64	1	7	1
transplantation group	1	2.38	2.35	2.24	2.29	2.29	2.29	2.37		54	21	10	26	52	68	43	1	6	4
transplantation group	1	2.37	1.94	2.16	2.17	2.16	2.28	2.39		62	21	10	31	64	50	33	1	9	5
transplantation group	1	2.42	2.07	2.14	2.11	2.31	2.31	2.34		65	11	15	23	47	47	28	1	7	4
transplantation group	1	2.41	2.13	2.14	2.11	2.34	2.32	2.29		33	12	14	35	61	51	23	1	13	5
transplantation group	1	2.26	2.16	2.24	2.2	2.34	2.36	2.29		54	12	22	24	46	59	60	1	7	5
transplantation group	1	2.43	2.09	2.16	2.26	2.31	2.37	2.31		40	8	9	28	50	62	58	1	5	2
transplantation group	1	2.32	2.14	2.22	2.2	2.31	2.24	2.31		80	8	12	16	48	77	83	1	12	4
transplantation group	1	2.37	1.97	2.16	2.17	2.26	2.24	2.32		60	7	12	25	69	34	61	1	5	3
transplantation group	1	2.38	2.23	2.28	2.3	2.27	2.27	2.4		82	11	20	11	42	57	58	1	4	2
transplantation group	1	2.36	2.04	2.11	2.22	2.28	2.36	2.31		57	12	15	21	44	87	36	1	9	4
transplantation group	1	2.16	2.09	2.25	2.18	2.17	2.28	2.35		66	24	11	35	81	39	42	1	11	3
transplantation group	1	2.34	2.14	2.16	2.26	2.3	2.33	2.36		69	10	28	27	59	69	22	1	15	3
transplantation group	1	2.14	2.05	2.11	2.32	2.33	2.32	2.23		47	8	19	12	53	49	57	1	7	3
transplantation group	1	2.43	2.07	2.07	2.11	2.25	2.38	2.35		52	22	27	21	59	35	20	1	6	1
transplantation group	1	2.3	2.05	2.26	2.26	2.37	2.32	2.35		42	14	16	24	75	57	49	1	9	5
transplantation group	1	2.42	2.11	2.09	2.23	2.36	2.32	2.32		68	10	12	27	53	41	51	1	8	4
transplantation group	1	2.32	2.09	2.12	2.18	2.28	2.28	2.27		57	10	12	23	19	44	65	1	4	0
transplantation group	1	2.3	2.04	2.11	2.17	2.26	2.3	2.3		88	23	25	9	55	28	59	1	6	0
transplantation group	1	2.57	2.01	2.26	2.31	2.27	2.41	2.31		31	13	13	32	42	66	33	1	8	3
transplantation group	1	2.29	2.28	2.19	2.11	2.34	2.36	2.31		66	11	13	15	20	15	34	1	11	3
transplantation group	1	2.2	2.15	2.22	2.17	2.34	2.36	2.39		54	19	26	20	56	52	54	1	9	5
transplantation group	1	2.34	1.99	2.07	2.17	2.23	2.24	2.33		73	13	19	19	29	65	53	1	14	3
transplantation group	1	2.28	2.15	2.15	2.21	2.25	2.3	2.33		85	20	21	31	59	54	66	1	9	7
transplantation group	1	2.32	2.29	2.12	2.12	2.3	2.2	2.34		43	16	27	16	45	57	53	1	10	3
transplantation group	1	2.26	2.25	2.14	2.18	2.27	2.37	2.32		44	9	21	27	16	63	61	1	11	4
transplantation group	1	2.38	2.28	2.22	2.13	2.3	2.22	2.32		67	11	20	24	44	30	62	1	9	3
transplantation group	1	2.44	2.01	2.16	2.16	2.22	2.31	2.36		65	13	13	12	41	57	47	1	10	7
transplantation group	1	2.39	2.2	2.22	2.12	2.28	2.35	2.38		52	16	28	18	70	48	59	1	7	5
transplantation group	1	2.24	2.21	2.1	2.15	2.26	2.27	2.24		56	17	21	29	65	61	42	1	8	6
transplantation group	1	2.41	2.17	2.11	2.22	2.37	2.42	2.18		53	17	21	24	45	67	42	1	9	3
transplantation group	1	2.26	2.04	2.08	2.35	2.3	2.38	2.37		44	16	23	18	49	37	64	1	8	4
transplantation group	1	2.3	2.12	2.14	2.23	2.21	2.29	2.24		54	15	23	16	41	51	76	1	4	2
transplantation group	1	2.26	2.15	2.21	2.09	2.3	2.31	2.38		44	14	24	16	50	53	53	1	9	3
transplantation group	1	2.24	2.19	2.17	2.26	2.31	2.24	2.34		76	15	21	29	18	64	78	1	11	6
transplantation group	1	2.29	2.07	2.2	2.21	2.21	2.36	2.29		62	24	20	28	30	33	40	1	14	3
transplantation group	1	2.32	2.2	2.21	2.22	2.23	2.34	2.36		76	14	21	34	57	39	64		9	4
																		中央区淋巴结清扫术	转移
non-transplantation group	2	2.37	2.08	2.24	2.27	2.3	2.24	2.29		56	15	33	21	23	25	27	2	8	3
non-transplantation group	2	2.23	2.12	2.21	2.14	2.31	2.38	2.16		76	22	24	31	37	38	48	2	4	2
non-transplantation group	2	2.27	2.18	2.18	2.37	2.21	2.4	2.25		76	10	23	19	22	23	26	2	10	1
non-transplantation group	2	2.27	2.12	2.38	2.16	2.21	2.09	2.34		91	27	26	19	23	24	26	2	9	3
non-transplantation group	2	2.5	2.13	2.07	2.3	2.23	2.29	2.35		60	28	22	22	24	26	27	2	10	4
non-transplantation group	2	2.56	2.2	2.07	2.28	2.2	2.42	2.14		55	28	20	23	26	28	31	2	7	2
non-transplantation group	2	2.35	2.04	2.18	2.25	2.35	2.44	2.36		52	22	23	30	36	37	45	2	6	0
non-transplantation group	2	2.26	2.18	2.21	2.15	2.19	2.51	2.23		30	18	30	24	27	30	36	2	11	6
non-transplantation group	2	2.32	2.15	2.25	2.2	2.12	2.38	2.21		60	11	23	28	33	34	41	2	8	3
non-transplantation group	2	2.46	2.19	2.13	2.18	2.24	2.21	2.13		57	22	21	28	33	34	42	2	9	2
non-transplantation group	2	2.29	2.1	2.23	2.17	2.29	2.18	2.34		59	16	16	24	28	30	37	2	11	3
non-transplantation group	2	2.38	2.12	2.09	2.06	2.18	2.03	2.31		68	23	25	18	20	23	25	2	7	4
non-transplantation group	2	2.36	2.22	2.13	2.25	2.27	2.38	2.28		70	21	35	32	38	42	49	2	11	2
non-transplantation group	2	2.27	2.21	2.01	2.15	2.28	2.21	2.22		34	20	19	25	31	32	38	2	12	1
non-transplantation group	2	2.36	2.17	2	2.07	2.16	2.37	2.25		55	17	28	42	47	50	56	2	8	2
non-transplantation group	2	2.15	2.13	2.22	2.27	2.17	2.18	2.37		64	23	19	24	28	31	37	2	10	3
non-transplantation group	2	2.35	2.37	2.14	2.24	2.24	2.2	2.25		62	19	16	28	19	22	24	2	9	3
non-transplantation group	2	2.48	2.05	2.22	2.13	2.16	2.1	2.42		52	19	20	27	32	33	40	2	11	3
non-transplantation group	2	2.42	2.03	2.13	2.31	2.21	2.12	2.16		52	17	36	23	26	29	35	2	6	1
non-transplantation group	2	2.48	2.22	2.19	2.19	2.17	2.27	2.38		62	29	27	15	15	20	22	2	7	3
non-transplantation group	2	2.34	2.21	2.16	2.24	2.23	2.26	2.2		38	31	19	29	36	36	42	2	6	1
non-transplantation group	2	2.34	2.19	2.17	2.15	2.25	2.4	2.36		66	4	19	14	13	13	10	2	10	2
non-transplantation group	2	2.3	2.18	2.19	2.17	2.18	2.55	2.37		57	17	23	29	35	35	42	2	9	3
non-transplantation group	2	2.42	2.12	2.12	2.28	2.24	2.29	2.29		45	23	20	38	42	47	55	2	7	2
non-transplantation group	2	2.28	2.21	2.17	2.24	2.2	2.24	2.31		54	25	31	21	23	25	26	2	11	2
non-transplantation group	2	2.21	2.06	2.19	2.13	2.39	2.19	2.37		80	18	28	22	26	26	31	2	10	4
non-transplantation group	2	2.2	2.11	2.2	2.19	2.15	2.18	2.29		57	9	15	22	24	26	28	2	9	2
non-transplantation group	2	2.33	2.03	2.28	2.25	2.18	2.38	2.25		73	8	25	39	43	48	56	2	8	2
non-transplantation group	2	2.23	2.12	2.15	2.35	2.23	2.18	2.51		73	13	15	20	23	24	26	2	7	1
non-transplantation group	2	2.45	2.16	2.16	2.23	2.23	2.21	2.31		39	20	16	13	21	23	26	2	12	3
non-transplantation group	2	2.34	2.08	2.05	2.29	2.2	2.21	2.25		58	16	33	19	23	23	26	2	8	4
non-transplantation group	2	2.32	2.11	2.23	2.33	2.29	2.21	2.28		30	26	27	28	16	21	22	2	4	4
non-transplantation group	2	2.29	2.17	2.19	2.14	2.24	2.1	2.18		74	28	24	32	37	39	54	2	13	4
non-transplantation group	2	2.3	2.04	1.97	2.2	2.06	2.35	2.3		41	15	12	34	39	43	49	2	11	6
non-transplantation group	2	2.4	2.13	2.16	2.29	2.26	2.35	2.2		69	18	16	17	20	22	24	2	6	4
non-transplantation group	2	2.26	2.12	2.08	2.17	2.15	2.27	2.39		64	11	15	29	34	35	42	2	12	4
non-transplantation group	2	2.45	2.3	2.11	2.08	2.31	2.19	2.41		77	8	16	35	40	47	52	2	8	5
non-transplantation group	2	2.25	2.16	2.07	2.08	2.32	2.25	2.34		54	13	15	27	32	33	41	2	7	4
non-transplantation group	2	2.32	2.07	2.08	2.06	2.28	2.28	2.25		59	8	29	30	36	37	47	2	8	5
non-transplantation group	2	2.22	2.12	2.15	2.15	2.25	2.37	2.33		45	9	32	38	42	48	45	2	3	2
non-transplantation group	2	2.26	2.18	2.23	2.18	2.3	2.22	2.27		47	23	37	40	46	50	48	2	9	1
non-transplantation group	2	2.34	2.18	2.13	2.18	2.24	2.04	2.48		49	18	10	18	15	17	16	2	7	3
non-transplantation group	2	2.57	2.08	2.06	2.11	2.29	2.33	2.16		50	13	37	25	29	32	38	2	4	2
non-transplantation group	2	2.19	2.11	2.14	2.01	2.15	2.2	2.17		46	24	16	23	26	29	33	2	8	4
non-transplantation group	2	2.32	2.11	2.2	2.03	2.19	2.17	2.35		61	31	19	30	36	38	48	2	5	1
non-transplantation group	2	2.29	2.13	2.16	2.11	2.33	2.43	2.37		73	19	31	30	36	37	46	2	6	0
non-transplantation group	2	2.34	2.12	2.24	2.19	2.1	2.21	2.32		56	13	23	11	10	17	21	2	7	1
non-transplantation group	2	2.37	2.14	2.21	2.1	2.22	2.6	2.16		76	14	35	14	12	17	16	2	4	2
non-transplantation group	2	2.3	2.01	2.03	2.17	2.09	2.3	2.36		50	16	24	22	24	26	30	2	2	1
non-transplantation group	2	2.32	2.2	2.12	2.22	2.21	2.13	2.33		55	16	28	29	35	36	42	2	8	3
non-transplantation group	2	2.33	2.09	2.18	2.21	2.14	2.33	2.39		72	23	16	36	41	44	54	2	9	4
non-transplantation group	2	2.32	2.16	2.21	2.21	2.17	2.3	2.23		62	10	25	34	40	44	51	2	7	4
non-transplantation group	2	2.35	2.04	2.12	2.21	2.29	2.22	2.23		61	11	11	26	31	32	38	2	8	5
non-transplantation group	2	2.35	2.08	2.12	2.18	2.25	2.18	2.4		65	19	21	15	15	18	17	2	6	3
non-transplantation group	2	2.42	2.17	2.17	2.19	2.28	2.34	2.11		48	16	35	32	38	41	48	2	4	0
non-transplantation group	2	2.21	2.04	2.14	2.12	2.24	2.24	2.21		52	17	27	24	28	31	37	2	10	3
non-transplantation group	2	2.37	2.21	2.17	2.16	2.18	2.32	2.34		83	23	12	23	26	30	35	2	10	3
non-transplantation group	2	2.35	2.16	2.11	2.12	2.23	2.3	2.24		67	19	21	29	36	36	43	2	8	2
non-transplantation group	2	2.33	2.11	2.23	2.12	2.25	2.26	2.16		54	19	24	15	15	19	20	2	9	5
non-transplantation group	2	2.37	2.01	2.18	2.27	2.21	2.17	2.38		66	11	9	10	10	10	10	2	7	4
non-transplantation group	2	2.17	2.28	2.3	2.1	2.23	2.22	2.08		65	21	23	26	32	33	38	2	6	3
non-transplantation group	2	2.31	2.13	2.25	2.1	2.24	2.46	2.46		66	22	9	31	37	38	48	2	12	5
non-transplantation group	2	2.39	2.18	2.06	2.14	2.14	2.23	2.35		66	20	32	28	18	22	22	2	6	1
non-transplantation group	2	2.34	2.08	2.13	2.23	2.09	2.12	2.09		64	12	15	11	11	14	12	2	9	3
non-transplantation group	2	2.17	2.16	2.28	2.28	2.21	2.41	2.24		30	16	20	26	32	33	38	2	11	5
non-transplantation group	2	2.25	2.25	2.12	2.11	2.18	2.27	2.2		44	14	19	23	26	29	34	2	8	6
non-transplantation group	2	2.13	2.08	2.18	2.2	2.33	2.11	2.4		70	21	31	27	33	34	41	2	5	1
non-transplantation group	2	2.24	2.03	2.16	2.19	2.21	2.46	2.28		63	10	16	39	46	48	57	2	5	4
non-transplantation group	2	2.45	2.22	2.19	2.26	2.27	2.41	2.22		76	16	27	26	32	33	39	2	4	2
non-transplantation group	2	2.3	2.22	2.05	2.38	2.13	2.32	2.23		72	19	24	25	31	32	38	2	8	5
non-transplantation group	2	2.35	2.15	2.23	2.22	2.11	2.29	2.27		31	11	12	13	13	11	12	2	6	3
non-transplantation group	2	2.42	2.09	2.07	2.33	2.12	2.27	2.31		58	19	11	19	23	24	26	2	5	0
