# Supplementary material for: Efficacy of parathyroid autotransplantation in endoscopic total thyroidectomy with CLND
Source: Front Endocrinol (Lausanne). 2023 Jun 27;14:1193851. doi: 10.3389/fendo.2023.1193851 (PMC10334188; doi:10.3389/fendo.2023.1193851)
Supplement: Supplementary file 2 [file Table_2.xlsx]

## Sheet: Sheet1
Pre-op PTH	Post 1 day	Post 3 day	Post 1 week	Post 1 month	Post 3 month	Post 6 month	1
63	16	11	33	49	43	53	1
69	23	23	24	48	39	55	1
39	15	17	29	24	52	45	1
71	13	18	26	48	75	59	1
76	16	18	29	37	78	56	1
59	13	19	28	47	50	68	1
47	22	22	23	35	74	31	1
79	18	19	30	41	53	57	1
86	15	15	23	61	54	76	1
42	19	11	21	58	34	29	1
88	18	15	29	33	46	79	1
64	12	17	25	48	53	41	1
59	7	24	35	75	56	50	1
52	18	17	19	75	77	70	1
47	15	10	28	30	44	23	1
47	21	20	19	15	24	33	1
36	26	16	16	56	31	17	1
71	17	15	20	33	44	36	1
62	18	19	36	76	51	83	1
80	12	16	27	52	61	72	1
47	21	14	42	31	59	41	1
69	10	14	19	67	51	57	1
60	20	22	23	36	46	28	1
60	17	26	20	45	58	50	1
42	16	18	31	22	64	55	1
51	17	18	28	23	67	73	1
58	14	18	42	52	38	88	1
49	25	16	25	22	41	52	1
83	19	14	29	37	44	49	1
52	15	29	16	76	26	39	1
68	14	14	33	47	40	63	1
53	12	16	27	32	42	43	1
56	23	23	24	46	91	60	1
61	15	24	29	49	53	69	1
75	14	17	16	31	50	49	1
62	17	22	26	60	39	56	1
70	11	25	16	62	31	70	1
59	20	22	21	43	59	74	1
65	22	23	29	62	23	37	1
68	25	26	32	67	43	38	1
30	9	9	37	69	46	48	1
53	13	17	10	32	58	54	1
18	17	25	37	58	54	32	1
45	9	20	16	63	44	64	1
54	21	10	26	52	68	43	1
62	21	10	31	64	50	33	1
65	11	15	23	47	47	28	1
33	12	14	35	61	51	23	1
54	12	22	24	46	59	60	1
40	8	9	28	50	62	58	1
80	8	12	16	48	77	83	1
60	7	12	25	69	34	61	1
82	11	20	11	42	57	58	1
57	12	15	21	44	87	36	1
66	24	11	35	81	39	42	1
69	10	28	27	59	69	22	1
47	8	19	12	53	49	57	1
52	22	27	21	59	35	20	1
42	14	16	24	75	57	49	1
68	10	12	27	53	41	51	1
57	10	12	23	19	44	65	1
88	23	25	9	55	28	59	1
31	13	13	32	42	66	33	1
66	11	13	15	20	15	34	1
54	19	26	20	56	52	54	1
73	13	19	19	29	65	53	1
85	20	21	31	59	54	66	1
43	16	27	16	45	57	53	1
44	9	21	27	16	63	61	1
67	11	20	24	44	30	62	1
65	13	13	12	41	57	47	1
52	16	28	18	70	48	59	1
56	17	21	29	65	61	42	1
53	17	21	24	45	67	42	1
44	16	23	18	49	37	64	1
54	15	23	16	41	51	76	1
44	14	24	16	50	53	53	1
76	15	21	29	18	64	78	1
62	24	20	28	30	33	40	1
76	14	21	34	57	39	64	2
							2
	17	21	47	70	83	136	2
	12	12	40	87	100	91	2
	8	15	27	55	138	107	2
	11	10	30	45	59	146	2
	20	20	40	74	85	66	2
	7	15	16	32	54	94	2
	13	15	28	112	135	58	2
	17	12	12	85	96	137	2
	18	10	32	71	83	103	2
	12	15	33	85	96	92	2
	14	19	27	89	103	103	2
	17	13	33	103	119	109	2
	22	11	36	65	119	124	2
	18	17	44	60	75	125	2
	25	15	44	55	143	85	2
	23	20	23	59	78	147	2
	8	14	32	86	97	88	2
	22	13	25	92	105	104	2
	23	22	28	56	73	111	2
	19	19	38	96	108	75	2
	18	26	21	61	77	118	2
	16	12	40	103	120	87	2
	15	21	24	99	112	125	2
	11	14	18	87	100	119	2
	20	24	41	48	66	108	2
	15	7	34	111	135	69	2
	17	25	19	94	106	135	2
	13	29	26	35	57	114	2
	26	20	38	79	91	64	2
	28	17	14	107	125	97	2
	7	13	30	59	74	127	2
	18	28	40	58	78	82	2
	29	11	20	75	86	88	2
	8	7	25	76	88	94	2
	15	11	28	51	71	95	2
	10	17	29	83	93	71	2
	28	14	21	93	105	101	2
	19	17	31	66	80	112	2
	15	23	36	86	99	89	2
	16	15	26	85	95	105	2
	21	23	30	105	122	102	2
	9	21	33	40	146	126	2
	9	17	45	87	99	155	2
	14	19	32	85	95	105	2
	13	10	32	80	95	102	2
	14	29	28	80	91	102	2
	19	17	33	87	100	97	2
	21	17	30	102	115	108	2
	12	18	26	67	100	120	2
	16	23	42	97	108	108	2
	14	14	30	68	82	118	2
	22	21	36	93	105	90	2
	21	27	27	89	103	113	2
	20	26	32	58	74	109	2
	11	8	36	71	84	79	2
	17	12	22	45	60	92	2
	22	13	28	87	101	67	2
	10	8	18	71	84	108	2
	15	33	34	76	86	93	2
	9	21	28	95	108	94	2
	13	15	28	66	58	116	2
	14	18	38	69	82	64	2
	12	29	16	87	101	90	2
	12	20	27	60	76	109	2
	11	19	26	49	68	86	2
	9	8	23	78	90	70	2
	18	15	20	77	89	96	2
	15	24	30	99	121	95	2
	19	14	29	60	76	125	2
	16	24	18	61	77	87	2
	13	10	23	94	106	87	2
	6	11	24	88	102	115	2
	19	10	38	107	126	109	2
	8	26	35	59	74	128	2
	16	13	20	91	105	79	2
	17	18	22	102	115	111	2
	19	18	37	104	121	120	2
	22	23	42	115	43	126	2
	20	14	45	105	123	53
	20	23	26	40	144	126
